# Supplementary material for: NUPR1 is a critical repressor of ferroptosis
Source: Nat Commun. 2021 Jan 28;12:647. doi: 10.1038/s41467-021-20904-2 (PMC7843652; doi:10.1038/s41467-021-20904-2)
Supplement: Supplementary file 3 — Source Data [file 41467_2021_20904_MOESM3_ESM.xlsx]

## Sheet: Fig.1
Fig.1a	Fig.1a						Fig.1c
	PANC1			BxPC3			Erasin	WT			KO			KO+Fer			KO+Lip			KO+ZVAD			KO+NEC
FGF12	8		CALML5	6			0	100	95.23	104.77	100	88.13	111.87	100	97.12	102.88	100	105.57	94.43	100	103.16	96.84	100	94.55	105.45
NUPR1	6.21469		NUPR1	4.03333			2.5	98.21	86.55	76.54	69.76	54.32	57.14	112.1	101.2	103.28	98.32	112.12	103.4	58.34	60.45	59.45	77.23	56.78	67.85
CCND2	4.25		LEFTY2	4			5	64.56	64.34	78.61	24.35	40.19	30.23	98.32	87.38	93.65	94.34	103.23	102.35	34.38	45.67	40.42	30.42	34.6	40.34
FGF17	4		IGFBP3	3.66667			7.5	43.54	63.23	54.35	19.12	9.47	14.34	93.6	79.69	89.54	94.37	87.24	93.21	23.54	29.31	20.35	27.35	30.91	23.45
IL1R2	4		IL5RA	3			10	30.45	52.12	43.21	13.29	12.1	9.76	87.24	78.6	85.45	84.56	90.13	103.28	13.35	15.35	14.56	13.25	15.79	25.39
DDIT3	3.05113		FGF4	2.71429
PLCB1	2.8		FGF17	2.5			RSL3	WT			KO			KO+Fer			KO+Lip			KO+ZVAD			KO+NEC
DDIT4	2.55125		NTF3	2.4			0	100	96	104	100	95.67	104.33	100	98.72	101.28	100	95.34	104.64	100	103.09	96.91	100	109.91	90.09
FGF6	2.5		MAP3K12	2.33333			0.125	86.34	80.49	76.59	56.51	57.89	70.43	87.41	102.36	103.2	102.12	109.21	109.56	65.44	52.31	54.6	87.34	50.98	69.86
PLA2G10	2.5		ID4	2.25			0.25	64.56	50.43	70.09	23.23	20.29	14.37	112.32	98.09	102.12	87.32	113.76	102.1	23.09	24.36	30.99	43.62	30.13	46.79
VEGFA	2.4955		THBS4	2.2			0.5	43.54	30.25	54.3	12.13	9.32	8.23	89.43	85.45	98.2	98.27	93.73	103.02	14.35	10.23	26.45	32.21	24.16	20.82
IL23R	2.4		IL12B	2.14286			1	35.45	36.57	20.39	10.34	12.1	9.76	76.56	69.77	87.65	87.21	93.25	76.55	13.46	14.24	20.11	14.27	19.36	20.91
PLA2G2A	2.4		GRIN2B	2
COL6A6	2.33333		IFNA2	2
TPO	2.25		NODAL	2			Fig.1d	WT			KO			KO+Fer			KO+Lip			KO+ZVAD			KO+NEC
TSLP	2.22222		PRKCG	2			Erastin	1	1	1	3.43	3.29	3.86	1.74	1.24	1.1	1.89	1.55	1.27	3.24	3.54	3.92	2.45	3.05	3.05
COL27A1	2.16667		PRL	2			RSL3	1	1	1	2.56	3.47	2.94	1.82	1.37	1.47	1.23	1.15	1.13	2.82	3.32	2.98	2.67	3.31	2.92
KLF4	2.0597		PTCRA	2
RASGRF2	2.03846		TLX1	2			Fig.1e	WT			KO			KO+cDNA
CCR7	2		TNN	2				1	1.05	0.95	0	0	0	1.12	1.24	1.09
COL11A2	2		IL20RB	1.97059
IL2RB	2		GRIN1	1.8			Fig.1f	Erastin	WT			KO			KO+cDNA
DUSP5	1.94286		EIF4EBP1	1.75605				0	100	97.75	102.25	100	103.36	96.64	100	105.26	94.74
PAK3	1.875		FGF20	1.75				2.5	94.34	89.12	84.31	54.39	40.56	60.47	104.3	105.4	100.24
PAX5	1.85714		FGF8	1.75				5	67.53	59.67	80.17	23.21	20.43	39.54	87.8	78.9	90.18
FGF4	1.83333		CACNG4	1.69231				7.5	45.68	56.78	67.44	14.61	10.72	15.21	79.76	87.46	64.91
HSPA6	1.83333		IFNG	1.66667				10	49.54	37.86	50.12	13.12	10.92	10.34	67.83	79.32	56.21
PLCB4	1.83333		IL22RA2	1.66667
BMP4	1.8		BMP8A	1.6				RSL3	WT			KO			KO+Fer
DKK4	1.8		IBSP	1.6				0	100	104.31	95.69	100	99.06	100.94	100	108.26	91.74
FLT1	1.8		PTPN5	1.6				0.125	80.46	79.29	98.43	45.61	46.68	60.55	102.16	112.13	103.32
NTF3	1.8		LEFTY1	1.57143				0.25	56.76	60.45	78.21	21.09	16.64	19.3	65.45	67.89	90.12
RELN	1.8		WIF1	1.53846				0.5	45.67	40.42	45.78	13.08	9.26	9.82	55.67	58.3	74.39
EGF	1.75		ITGB3	1.53191				1	24.35	35.11	30.28	5.36	4.35	4.43	45.33	50.34	45.16
RXRG	1.75		GNG7	1.5
EIF4EBP1	1.73207		IL10	1.5
PIK3R5	1.71429		IL3	1.5
FGF7	1.66667		LAMC3	1.5
LAMA3	1.66667		RELN	1.5
BMP6	1.64883		RPA3	1.5
CALML5	1.625		FOS	1.47516
CCNB3	1.57143		NR4A3	1.44444
PLA2G4C	1.57143		PRDM1	1.42105
TNR	1.57143		FGF18	1.4
IL10	1.55556		HSPA6	1.4
THBS1	1.53623		PAX3	1.4
FGF2	1.53081		WNT2B	1.4
IRAK2	1.52103		DDIT4	1.397
IL1RAP	1.51		BIRC3	1.38462
FLNC	1.50602		NKD1	1.375
CACNB4	1.5		SMO	1.36364
CALML6	1.5		CACNA1G	1.33333
IL24	1.5		CALML3	1.33333
ITGA9	1.5		CALML6	1.33333
FOXL2	1.46809		PITX2	1.33333
TNFRSF10B	1.46667		DKK4	1.3125
BCL2	1.46154		FGF19	1.3
LAMB3	1.45833		LAMB4	1.3
MAPT	1.45455		PLA2G3	1.29412
ARNT2	1.45045		CACNA2D3	1.28571
IGF1	1.44444		WNT5B	1.28571
BCL2L1	1.42105		WT1	1.28571
BIRC3	1.4135		FLNC	1.26667
GADD45A	1.41107		SPOP	1.26316
DTX4	1.4		AMH	1.25
LAMA1	1.4		NFATC1	1.25
MECOM	1.4		NGFR	1.24
PIK3CG	1.4		FOXO4	1.23913
CYLD	1.39429		FOXL2	1.22222
CC2D1B	1.375		PLCE1	1.2126
BAMBI	1.36364		CACNA2D4	1.2
MAPK8IP2	1.3352		PAK7	1.2
GRIA3	1.33333		VEGFA	1.18785
LEFTY1	1.33333		FGF23	1.18182
MMP3	1.33333		APH1B	1.16
PRMT8	1.33333		HOXA11	1.14286
WNT2B	1.33333		TNFRSF10C	1.13636
ZBTB32	1.33333		PDGFD	1.125
PRKACB	1.32296		KLF4	1.11517
RAD52	1.32099		CBLC	1.11268
COL4A3	1.3		CDKN1C	1.11111
FGF16	1.28571		CSF1R	1.11111
SMC1B	1.28571		EPOR	1.11111
IDH1	1.28514		FGF7	1.11111
DTX3	1.2807		LIF	1.10526
MTMR14	1.27714		PIM1	1.09954
LAMC2	1.25228		CACNB2	1.09524
CASP12	1.25		HDAC10	1.09375
CREB3L3	1.25		MAP2K6	1.09091
FGF9	1.25		HDAC4	1.08163
GNGT1	1.25		DUSP5	1.08101
IL7	1.25		PRKAR1B	1.08032
MAP3K13	1.25		HES5	1.07692
HMGA2	1.24409		HOXA9	1.07143
ETV4	1.24051		DDIT3	1.06701
CAMK2B	1.22222		IL1B	1.06494
HMGA1	1.21944		BRIP1	1.06297
SPRY4	1.21896		CD19	1.05882
CREBBP	1.21429		HSPA1A	1.05349
TP53	1.21108		FZD2	1.04762
AMMECR1L	1.20877		FOSL1	1.04427
ALKBH3	1.20557		CEBPA	1.03612
HOXA9	1.2		IL1R1	1.03125
SOS2	1.19122		PTCH1	1.02985
VHL	1.17391		MYC	1.02762
CDKN2B	1.16667		POLD1	1.01546
GATA1	1.16667		MCM2	1.01279
HHIP	1.16667		CASP9	1.01071
SHC4	1.16667		RAD51	1.00743
CASP9	1.16022		MAPK12	1.00709
PRKAA2	1.15836		BCL2A1	1
EGFR	1.1571		BIRC7	1
IL6R	1.15385		CACNA1E	1
GTF2H3	1.15293		CACNA1H	1
LIF	1.15289		CACNA2D1	1
PDGFA	1.15267		CAMK2B	1
PLCG2	1.15152		COL11A1	1
SOCS1	1.14607		COL2A1	1
CNTFR	1.14286		CREB3L3	1
GNG7	1.14286		CRLF2	1
IL1R1	1.14286		CSF3R	1
PLAU	1.13267		GATA2	1
RBM45	1.12651		GRIN2A	1
MPL	1.125		IL6	1
SOX17	1.125		JAK3	1
THBS4	1.125		LAMA1	1
KITLG	1.12414		NPM1	1
ITGA3	1.12039		PPP2R2B	1
CDKN1C	1.11688		PRKCB	1
SHC1	1.116		PRLR	1
LAMB4	1.11111		PRMT8	1
RASGRP1	1.11111		RASAL1	1
BMPR1B	1.1		SFRP4	1
JAG1	1.09916		SMAD4	1
SOCS2	1.09611		SOST	1
ZAK	1.09571		WNT5A	1
ITGA2	1.09542		ZBTB16	1
ALK	1.09091		NFKBIZ	0.995177
NOG	1.09091		MLF1	0.994444
HDAC4	1.08982		PPP3CC	0.992
AXIN1	1.0881		MCM5	0.991803
E2F5	1.08767		MAP3K5	0.986014
CDK4	1.08758		SLC4A1AP	0.984043
GLI1	1.08696		SMC1B	0.981818
ABL1	1.08247		HIST1H3B	0.979578
CDC25B	1.08123		IRAK2	0.974227
MAP3K5	1.07865		ID1	0.972871
CASP8	1.07599		SMAD2	0.970027
NBN	1.07547		JAK2	0.968966
DUSP6	1.07273		CD14	0.965517
IKBKB	1.07143		HDAC5	0.963636
ALKBH2	1.07004		RRAS2	0.960406
WHSC1L1	1.06954		CACNA1D	0.96
TRIM39	1.06838		PKMYT1	0.958515
PRKAR1B	1.06806		GAS1	0.958333
KDM5C	1.06061		GNA11	0.957173
IRAK3	1.05479		FANCB	0.955357
CDKN1B	1.05405		PGF	0.954315
SIX1	1.05		HSP90B1	0.952892
DUSP2	1.04878		MAPT	0.952381
BAIAP3	1.04762		IL13RA2	0.95
EPOR	1.04444		SKP2	0.949292
CASP3	1.04301		RUNX1	0.948837
KMT2C	1.0427		PLA2G4F	0.944444
MLLT3	1.04		MAPK8	0.942609
SOCS3	1.03956		ALK	0.941176
RAD50	1.03804		MUTYH	0.940476
GNAQ	1.03686		FANCA	0.93913
CNOT4	1.03382		SETD2	0.937381
POLB	1.03053		NTHL1	0.935897
NOL7	1.02997		SOCS3	0.934066
CREB5	1.0274		POLE2	0.933735
JUN	1.02612		CASP8	0.93361
MAP2K1	1.02364		CACNA1C	0.933333
EP300	1.01874		KMT2D	0.933333
RNF43	1.01873		PLCB1	0.931034
RELA	1.01695		HHEX	0.930931
CBL	1.00901		BRCA1	0.925455
CNOT10	1.00795		PLA2G10	0.924528
SPRY2	1.00733		HNF1A	0.923077
RRAS2	1.00516		NPM2	0.923077
CACNA2D4	1		PBX1	0.921389
CARD11	1		GTF2H3	0.919078
CASP10	1		SOS1	0.917178
CHAD	1		RXRG	0.916667
CXXC4	1		IL23A	0.914729
DLL1	1		TCF7L1	0.914062
EPO	1		EYA1	0.913043
FGF13	1		HRAS	0.912773
FGF18	1		MEN1	0.912773
FGF20	1		EGFR	0.912181
FLT3	1		TNFAIP3	0.910364
FZD10	1		NFE2L2	0.909548
HOXA11	1		PLAT	0.909353
IL19	1		DLL3	0.909091
IL2RA	1		EGF	0.909091
IL6	1		HDAC11	0.909091
NOS3	1		NOTCH3	0.909091
NPM2	1		CDC6	0.908401
NR4A1	1		AMMECR1L	0.907652
PLA2G4A	1		RBM45	0.90625
PTCH1	1		CREB3L1	0.905405
PTPN5	1		MTOR	0.904412
SHC2	1		DLL1	0.904348
SYK	1		PCNA	0.904198
TSHR	1		CLCF1	0.902017
TSPAN7	1		TNFRSF10D	0.901639
DNAJC14	1		CHAD	0.9
NFE2L2	0.997363		DUSP4	0.897834
AGK	0.991792		TGFB2	0.896959
PLD1	0.985507		HELLS	0.895506
NFKBIA	0.984147		HGF	0.894737
PIK3CA	0.983577		UTY	0.894737
PRKX	0.982456		HIST1H3H	0.893611
KDM6A	0.982332		BAD	0.893597
TBL1XR1	0.981608		SOCS1	0.892857
APC	0.981481		RAD52	0.891089
MAPK8	0.980241		UBE2T	0.890817
MED12	0.979757		CCNE1	0.89022
BAX	0.979646		RFC3	0.890042
DLL3	0.97951		IL2RB	0.888889
TTC31	0.979127		PTPRR	0.888235
LIG4	0.97786		FANCE	0.88806
MAP2K2	0.976337		E2F1	0.888013
BRAF	0.975524		SMAD3	0.887345
SPOP	0.974359		IL8	0.887009
DDX50	0.970978		IKBKG	0.886726
TSC1	0.970732		MCM4	0.886499
CDK6	0.969512		CDK6	0.885768
CACNA1D	0.967742		ETS2	0.885629
HHEX	0.963554		CACNB3	0.885057
VEGFC	0.962555		CDK4	0.884969
NOTCH1	0.9625		PLA2G4A	0.883721
ZC3H14	0.960986		CCNE2	0.883281
NFKB1	0.959641		CDC25A	0.882863
RUNX1	0.958824		CDKN2A	0.882353
PPP2R2C	0.957627		GATA3	0.882353
WNT3	0.956989		MAPK3	0.88191
CCNE1	0.956522		CNOT10	0.878543
COL4A5	0.956522		BCL2	0.878505
CCND1	0.956208		IL20RA	0.876786
THEM4	0.95614		MDM2	0.876013
PTPN11	0.955444		PIK3R4	0.875874
WNT4	0.952381		FEN1	0.875826
AKT3	0.951456		CDC7	0.87574
MAP3K12	0.95122		FGF2	0.875
BCL2A1	0.950617		INHBB	0.875
TNFRSF10A	0.950617		DHX16	0.873684
JAK1	0.94878		FANCG	0.872483
PRPF38A	0.943237		MAP2K1	0.871221
NF2	0.939403		MCM7	0.870957
C19orf40	0.938992		FGFR2	0.870536
PBRM1	0.938702		PTPN11	0.870351
TLK2	0.937653		MED12	0.870229
DUSP8	0.9375		SMC1A	0.870192
MGMT	0.935424		PRKAR2B	0.869565
RPS27A	0.934649		WHSC1L1	0.869427
FGF1	0.933333		MECOM	0.868114
FCF1	0.932218		PPARG	0.867816
HES1	0.930736		RFC4	0.867626
NUMBL	0.929032		MAPK8IP1	0.866667
STAG2	0.926867		MLH1	0.866319
GPATCH3	0.926829		MAD2L2	0.865862
GNG12	0.926488		POLB	0.864301
CACNG6	0.925501		TNFRSF10B	0.863866
NRAS	0.925224		PRKCA	0.862745
FANCC	0.924419		TP53	0.862745
CSF3R	0.923077		CDC25B	0.862633
DLL4	0.923077		DNMT1	0.858598
KIT	0.923077		PRKACA	0.858162
MYC	0.92275		BMP6	0.857143
GSK3B	0.922727		CCR7	0.857143
HDAC11	0.921875		GDF6	0.857143
NSD1	0.920354		LEP	0.857143
PPARG	0.920125		NUMBL	0.857143
ITGB3	0.91875		PLA2G4E	0.857143
EPHA2	0.917655		ZBTB32	0.857143
WIF1	0.916667		TSC1	0.856678
PPP2CB	0.915315		MSH2	0.855769
ZNF384	0.914373		DUSP6	0.85531
U2AF1	0.914045		PRKX	0.855072
FLNA	0.913525		NSD1	0.855037
CD40	0.910638		RPS6KA5	0.854545
SMARCB1	0.910057		ETV4	0.854305
MAP2K4	0.909091		TBL1XR1	0.854029
STAT4	0.909091		DNAJC14	0.853933
NF1	0.908925		TTC31	0.85274
RAF1	0.905544		SHC4	0.851852
FBXW7	0.903846		IGF1	0.85
TET2	0.903448		PRKDC	0.849359
PIK3CD	0.90303		ACVR2A	0.849057
CDKN1A	0.902655		TTK	0.848427
XPA	0.902655		PIK3R2	0.848397
MTOR	0.901472		IDH2	0.84787
FANCF	0.901163		LAMB3	0.847179
IL12A	0.9		ZC3H14	0.84689
PRL	0.9		NUBP1	0.846875
SOS1	0.899791		PIK3CB	0.846737
KMT2D	0.897887		CHEK1	0.846214
GRIN2A	0.895028		CSF3	0.846154
B2M	0.892997		AGK	0.844687
BDNF	0.892857		PRKAR2A	0.843028
GNAS	0.89226		SMARCB1	0.842941
DNMT3A	0.891403		C10orf76	0.842466
ARID1B	0.890891		MGMT	0.842342
GZMB	0.888889		MSH6	0.841797
SPP1	0.888889		CHUK	0.841598
FOSL1	0.887194		GRB2	0.841536
MAP3K14	0.88535		CYLD	0.84127
MAP3K8	0.883117		SIN3A	0.841237
FANCE	0.882812		ERBB2	0.840708
CD14	0.882353		VPS33B	0.840237
RASA4	0.882353		BAP1	0.840183
TLR4	0.882353		NF1	0.839866
MLLT4	0.882177		NTRK2	0.83871
FTSJ2	0.88216		IDH1	0.838671
LTBP1	0.881633		BAX	0.837896
CHUK	0.880181		GADD45B	0.837736
NCOR1	0.875106		TFDP1	0.837129
COL3A1	0.875		SMARCA4	0.836975
FGF23	0.875		RELA	0.836864
NR4A3	0.875		ZAK	0.836634
IGF1R	0.873652		BCL2L1	0.835777
KRAS	0.872973		ERCC3	0.835714
IL15	0.870968		NOTCH2	0.835152
ARID1A	0.870879		ARID1A	0.834915
IKBKG	0.869407		SMC3	0.834136
MAPK1	0.867027		USP39	0.834101
IL23A	0.866667		BRAF	0.833333
LAMC3	0.866667		CCNA1	0.833333
ACVR2A	0.865546		CNTFR	0.833333
BNIP3	0.864497		COL1A1	0.833333
SIRT4	0.863636		COL4A3	0.833333
MAPK12	0.863118		GATA1	0.833333
ATR	0.862715		ITGA9	0.833333
SMAD4	0.862369		STAG2	0.832512
MRPS5	0.861776		TLR2	0.83209
ERCC6	0.859375		GNAQ	0.831366
EIF2B4	0.859166		RASA4	0.831325
HDAC6	0.858561		FGF12	0.830769
ACVR1C	0.857143		LAMA5	0.830645
CEBPA	0.857143		RBX1	0.83035
IFNA17	0.857143		PHF6	0.82963
PBX1	0.857143		C19orf40	0.829493
PLA2G5	0.857143		CDC14B	0.829457
PPARGC1A	0.857143		ITGB4	0.82945
IGFBP3	0.855072		LEF1	0.828571
HDAC2	0.852908		SP1	0.827922
PGF	0.851852		EZH2	0.827406
SKP1	0.850404		BCOR	0.826446
FOXO4	0.85		MAML2	0.826425
FAS	0.848485		FLNA	0.825982
JAK3	0.846154		DDX50	0.824877
FOS	0.842105		AXIN1	0.824356
ITGA6	0.841813		LIG4	0.824121
PIK3R2	0.84127		CC2D1B	0.823529
PTEN	0.841232		NF2	0.82235
MET	0.840557		BRCA2	0.821429
PPP3R1	0.839355		FCF1	0.821261
DHX16	0.838926		IL15	0.820896
MLF1	0.83845		PLCG2	0.81875
MAPK9	0.838006		FANCF	0.818182
STAT1	0.835664		FGFR4	0.818182
SMC3	0.835465		WNT7B	0.815789
LEPR	0.834586		TRIM39	0.815217
ANGPT1	0.833333		CIC	0.814815
CSF3	0.833333		FGF9	0.814815
ITGA8	0.833333		TMUB2	0.814706
PAX3	0.833333		PPP3R1	0.81456
PPP3CC	0.833333		ALKBH2	0.814433
PTCRA	0.833333		AKT2	0.813709
CACNA2D1	0.832589		IL1A	0.813638
ATRX	0.831933		PBRM1	0.813433
AKT2	0.831131		NOL7	0.812663
PRKAR2A	0.831065		IL23R	0.8125
EFNA5	0.828571		ENDOG	0.812408
TRAF7	0.828135		ARID1B	0.81194
DAXX	0.827633		PTEN	0.811921
CUL1	0.827352		SHC1	0.81179
PIM1	0.827298		ARID2	0.811475
GNA11	0.825083		TIAM1	0.811209
PHF6	0.82468		RAD50	0.810651
MEN1	0.824192		U2AF1	0.809575
TMUB2	0.820937		HDAC3	0.809308
PPP3CB	0.81982		MAPK9	0.809211
BRCA2	0.819149		LAMA3	0.809058
GATA3	0.818182		ITGA3	0.808709
HES5	0.818182		FGFR1	0.808511
IL3RA	0.818182		IKBKB	0.808081
SETBP1	0.818182		BMPR1B	0.807692
HSP90B1	0.817472		DKK2	0.807692
XRCC4	0.817156		HSPA2	0.807692
EZH2	0.816686		BID	0.80705
RAC1	0.816263		ERCC6	0.806452
CDC14A	0.814286		TGFB3	0.806452
FGFR2	0.8125		ATRX	0.805737
IL20RB	0.8125		MAP3K13	0.805556
NGFR	0.8125		CAPN2	0.803914
PDGFRB	0.8125		ASXL1	0.803371
MDM2	0.811735		EIF2B4	0.8032
HRAS	0.811096		WNT6	0.802817
CAPN2	0.807619		HMGA1	0.80233
POLD4	0.806156		WHSC1	0.802326
GRB2	0.802563		WEE1	0.802181
TNFRSF10D	0.802198		ALKBH3	0.801782
KAT2B	0.801775		COG7	0.801435
MNAT1	0.801619		APC	0.8
FGF21	0.8		CACNG6	0.8
FGFR4	0.8		FGF5	0.8
FZD8	0.8		PPARGC1A	0.8
JAK2	0.8		RB1	0.8
MMP7	0.8		SIX1	0.8
RASGRP2	0.8		TSHR	0.8
C10orf76	0.8		EDC3	0.799618
PPP3CA	0.799197		SF3B1	0.799447
SETD2	0.798687		VHL	0.799024
CLCF1	0.798319		CDC14A	0.798354
MAD2L2	0.797748		SETBP1	0.797872
POLR2D	0.797521		PIAS1	0.797727
PRKDC	0.796135		GSK3B	0.795545
ERBB2	0.794355		MET	0.795359
BAP1	0.792574		EFNA3	0.794872
ACAD9	0.791667		MYB	0.794872
BAD	0.791111		MAP2K2	0.794473
FUBP1	0.789639		AKT1	0.794271
SLC4A1AP	0.789137		MAPK1	0.793923
RHOA	0.789085		MRPS5	0.793554
MLH1	0.786967		MTMR14	0.793269
FGFR1	0.786517		MLLT4	0.791809
RB1	0.784706		RAD21	0.791589
HDAC3	0.783784		DNMT3A	0.791444
SOX9	0.783016		SOS2	0.791176
PBX3	0.782958		GPATCH3	0.790698
STAT3	0.782656		TNFRSF10A	0.789773
BMP2	0.782609		THEM4	0.789286
FUT8	0.782609		FGFR3	0.787183
HDAC5	0.782609		PIK3CG	0.786885
SAP130	0.780335		NCOR1	0.786214
ARID2	0.780075		PLA2G4C	0.785714
POLR2J	0.779412		SUV39H2	0.785714
ERCC3	0.778802		CDKN2C	0.785088
AMER1	0.778761		WNT3	0.784722
ZIC2	0.778364		SKP1	0.784644
CACNB2	0.777778		TRAF7	0.784372
GAS1	0.777778		JAG1	0.783362
IL13	0.777778		FTSJ2	0.782075
IL1B	0.777778		ZIC2	0.780822
IL20RA	0.777778		SPRY4	0.780142
MYB	0.777778		RHOA	0.780136
VPS33B	0.776596		SF3A3	0.779528
SMAD2	0.775316		GNG12	0.779505
STK11	0.771096		CUL1	0.779364
CACNG1	0.769231		DDB2	0.77867
FGF11	0.767442		GHR	0.777778
EDC3	0.766667		SHC3	0.777778
SFN	0.765588		SSX1	0.777778
CDKN2A	0.764706		TNC	0.777778
TGFB1	0.764531		DTX3	0.776316
FZD7	0.761836		NR4A1	0.77551
CIC	0.757962		IGF1R	0.775446
WEE1	0.757901		HDAC2	0.774775
SMAD3	0.754911		ACAD9	0.774527
CTNNB1	0.754347		RAC1	0.774368
SF3A3	0.754325		PRPF38A	0.77434
NOTCH2	0.753328		PIK3CA	0.774038
PIK3CB	0.753075		POLR2D	0.772619
ASXL1	0.751502		ABL1	0.772321
NUBP1	0.750685		CNOT4	0.772277
CACNA1H	0.75		NASP	0.77193
CSF1R	0.75		SPP1	0.771318
MYCN	0.75		SAP130	0.771137
OSM	0.75		POLR2H	0.771084
PDGFRA	0.75		FGF11	0.770833
PRDM1	0.75		POLR2J	0.770833
PRKAR2B	0.75		RUNX1T1	0.769231
NFATC1	0.746835		XPA	0.769231
SMARCA4	0.746835		PPP2CB	0.767718
CHEK1	0.746299		LEPR	0.766917
NTRK2	0.744681		CCNA2	0.766689
TGFBR2	0.7443		CCND1	0.766518
USP39	0.743793		FGF13	0.765625
RBX1	0.743697		NOTCH1	0.76489
H3F3C	0.74305		HPGD	0.764706
ID1	0.741439		WNT10B	0.764706
PPP2R2B	0.741379		HSPB1	0.764603
ZNF143	0.740175		CHEK2	0.763819
PDGFB	0.738739		GNAS	0.763547
SIN3A	0.738285		AKT3	0.763359
RFC4	0.735886		INHBA	0.761506
DUSP10	0.735849		RAF1	0.761421
SUV39H2	0.734831		FUBP1	0.76087
LAMA5	0.734015		DTX4	0.760536
FZD3	0.733333		IRS1	0.760526
IL11RA	0.732558		PBX3	0.760479
PPP2R1A	0.732558		CREB3L4	0.758621
SFRP1	0.731818		MAPK10	0.758621
TGFB3	0.728571		TLK2	0.75705
ZKSCAN5	0.726316		NRAS	0.756853
ITGB4	0.725738		TLR4	0.756839
TNFAIP3	0.720588		SYK	0.755996
RAD51	0.719444		CDH1	0.755359
CREB3L4	0.719298		EPHA2	0.753777
FZD9	0.716981		RNF43	0.753582
CDC14B	0.716279		CACNG1	0.75
ATM	0.715517		COL11A2	0.75
FANCL	0.714539		FBXW7	0.75
COL24A1	0.714286		FZD8	0.75
IFNA2	0.714286		GZMB	0.75
MAP2K6	0.714286		NOS3	0.75
MPO	0.714286		PCK1	0.75
BRCA1	0.713568		PLA2G2A	0.75
CASP7	0.712589		PPP2R2C	0.75
CACNB3	0.706667		PRKAA2	0.75
GNG4	0.705882		RET	0.75
MAPK8IP1	0.705882		SPRY2	0.75
PLA2G4F	0.705882		STMN1	0.749192
MAPK3	0.704762		FST	0.748705
HDAC1	0.703592		ACVR1B	0.748663
UBB	0.703443		SOCS2	0.748634
TNFRSF10C	0.7		ATR	0.748547
FANCG	0.696017		RPS27A	0.748226
PML	0.695513		MAP3K1	0.748056
BIRC7	0.694444		KRAS	0.747984
MCM2	0.693291		B2M	0.74723
MYD88	0.688889		EFNA5	0.74359
PRKACA	0.688679		DAXX	0.742985
ID2	0.6875		CASP7	0.742455
LAT	0.684211		EFNA1	0.740741
TNC	0.684211		HDAC1	0.740328
ETV1	0.682081		H3F3C	0.740068
FGF5	0.678571		LTBP1	0.738609
PRKCA	0.678571		JUN	0.738197
INHBB	0.675269		H3F3A	0.738179
EFNA3	0.675214		EFNA2	0.736842
ERCC2	0.674556		STAT4	0.736842
WNT5B	0.673152		TET2	0.735465
POLR2H	0.672291		HOXA10	0.735294
PIK3R4	0.671264		GLI3	0.734568
TGFB2	0.670877		IFNA17	0.733333
STMN1	0.670037		STK11	0.731898
FZD2	0.669643		CARD11	0.730769
WHSC1	0.669591		JAK1	0.729522
MSH6	0.668382		FZD3	0.728571
AKT1	0.668015		NBN	0.728195
CDC25C	0.667416		FUT8	0.728118
H3F3A	0.666743		TSLP	0.72807
CCNA1	0.666667		KAT2B	0.72766
COL4A6	0.666667		ANGPT1	0.727273
DTX1	0.666667		BAMBI	0.727273
FGF3	0.666667		PAX5	0.727273
GDF6	0.666667		RASGRP1	0.727273
GRIN1	0.666667		PRKACB	0.725882
ITGB8	0.666667		DUSP10	0.725191
MAPK10	0.666667		HES1	0.723861
POLD1	0.666667		POLD4	0.721447
TLX1	0.666667		ZKSCAN5	0.719101
WNT11	0.666667		NFKBIA	0.718212
ACVR1B	0.664634		ZNF143	0.717868
RAD21	0.664241		ITGA6	0.716139
SP1	0.664		FAS	0.714912
WNT6	0.662921		CCNB3	0.714286
BID	0.662		EPO	0.714286
CDC6	0.661088		ITGA8	0.714286
COL2A1	0.660377		KDM5C	0.714286
SF3B1	0.658952		H2AFX	0.713579
MCM5	0.658898		STAT3	0.71355
SMC1A	0.657831		MNAT1	0.71162
CDC7	0.657005		FZD7	0.710938
MAP3K1	0.655556		IL1RAP	0.709574
TFDP1	0.654717		RAC3	0.709402
CDC25A	0.654008		MAP3K8	0.708861
EYA1	0.65		GADD45A	0.708333
HOXA10	0.65		PPP2R1A	0.708104
SPRY1	0.648889		COMP	0.705882
MSH2	0.644547		SRSF2	0.704961
ENDOG	0.643599		TCF3	0.700114
FASLG	0.642857		FGF16	0.7
GADD45G	0.642857		IL12RB2	0.7
NPM1	0.639535		MPL	0.7
HSPB1	0.639452		MDC1	0.699681
LIFR	0.637736		CDK2	0.699605
FANCA	0.637681		COL4A5	0.698011
HPGD	0.636364		EP300	0.695736
COG7	0.635955		UBB	0.695012
H2AFX	0.63555		E2F5	0.694915
CCNE2	0.634361		KDM6A	0.694196
MUTYH	0.633333		CTNNB1	0.693968
TCF7L1	0.630952		HDAC6	0.692982
IRS1	0.630102		PPP3CA	0.690529
CHEK2	0.62963		ERCC2	0.689516
ETV7	0.62963		IRAK3	0.689441
GADD45B	0.627329		ZNF384	0.688596
CBLC	0.625		CREBBP	0.6875
CEBPE	0.625		HMGA2	0.6875
IL1A	0.625		IL3RA	0.6875
LEP	0.625		JAG2	0.685124
PITX2	0.625		ITGA2	0.681978
PRKCG	0.625		PIK3R1	0.678947
POLE2	0.621359		CBL	0.678571
FST	0.619048		FANCL	0.676349
PIK3R3	0.617761		COL4A6	0.675418
SRSF2	0.616046		CCND3	0.674699
GATA2	0.615789		RIN1	0.673554
CD19	0.615385		CASP3	0.669811
CCND3	0.612613		AXIN2	0.666667
MCM7	0.608908		CACNA2D2	0.666667
TIAM1	0.608696		CCNO	0.666667
TLR2	0.608696		GRIA3	0.666667
CDK2	0.603896		LIFR	0.666667
PIAS1	0.600753		SFRP2	0.666667
DNMT1	0.600355		TPO	0.666667
FGF14	0.6		TGFBR2	0.664913
FIGF	0.6		CDKN1A	0.663027
BRIP1	0.599432		FANCC	0.660819
COL1A1	0.595745		ITGB7	0.66
E2F1	0.595544		AR	0.658537
PKMYT1	0.591928		WNT7A	0.65708
SHC3	0.590909		CREB5	0.656716
RFC3	0.583669		WNT10A	0.655894
AXIN2	0.583333		PIK3R3	0.655629
FGF22	0.583333		PPP3CB	0.654762
PRKCB	0.583333		PDGFA	0.653846
WNT2	0.583333		KMT2C	0.64876
HSPA1A	0.58221		DLL4	0.647059
WNT7B	0.582168		TMPRSS2	0.647059
IL11	0.581395		BMP7	0.645161
RAC2	0.58		IL6R	0.642857
JAG2	0.575314		RAC2	0.641563
COL5A1	0.574675		PIK3CD	0.64
NTHL1	0.574181		CDKN1B	0.636364
DKK1	0.573297		FGF14	0.636364
DDB2	0.571885		TGFB1	0.628571
COL4A4	0.571429		CASP10	0.625
WNT16	0.571429		IL19	0.625
MDC1	0.568421		MFNG	0.625
RPS6KA5	0.567568		MPO	0.625
PLCE1	0.563258		NGF	0.625
COL5A2	0.563114		PLD1	0.625
CDH1	0.560166		SOX17	0.625
RAC3	0.556856		TCL1B	0.625
IL22RA2	0.555556		AMER1	0.62439
ITGB7	0.555556		BDNF	0.623188
PDGFC	0.549618		GNGT1	0.621622
CACNA1G	0.544118		SOX9	0.618622
EFNA1	0.543624		SFN	0.617248
ZNF346	0.542373		SPRY1	0.617021
COL11A1	0.542323		IL7R	0.616788
SMAD9	0.540816		XRCC4	0.616667
IL13RA2	0.538462		KITLG	0.613033
PROM1	0.538462		CCNB1	0.612854
TCF3	0.535813		MYD88	0.611402
APH1B	0.535714		LAMC2	0.611317
FEN1	0.535385		CDC25C	0.610465
IL8	0.534884		PTTG2	0.61016
PTTG2	0.53385		MAP3K14	0.608434
RIN1	0.531646		THBS1	0.607093
MAML2	0.529851		BMP2	0.60641
PRLR	0.529412		NFKB1	0.605405
IDH2	0.527087		FZD10	0.6
NFKBIZ	0.526462		IL2RA	0.6
SKP2	0.522801		MMP3	0.6
BMP5	0.519481		MYCN	0.6
CREB3L1	0.519231		PLCB4	0.6
HELLS	0.519078		ZNF346	0.6
HIST1H3B	0.516637		IL22RA1	0.594059
UBE2T	0.507684		PIK3R5	0.588235
HDAC10	0.506173		PAX8	0.583333
BCOR	0.502817		CD40	0.577778
PCNA	0.502174		ATM	0.576923
CACNA2D3	0.5		FASLG	0.571429
CCNO	0.5		FGF21	0.571429
COMP	0.5		PROM1	0.571429
FGF10	0.5		CSF2	0.567901
FN1	0.5		DKK1	0.566399
GHR	0.5		PML	0.564148
HIST1H3G	0.5		GADD45G	0.555556
LEF1	0.5		PLAU	0.553298
LEFTY2	0.5		CCND2	0.552632
MFNG	0.5		BMP5	0.551724
PAX8	0.5		MAPK8IP2	0.55
PLA1A	0.5		LAT	0.54878
PLA2G3	0.5		DUSP2	0.546667
SGK2	0.5		FGF22	0.545455
SMO	0.5		SIRT4	0.545455
UTY	0.5		MLLT3	0.543478
MCM4	0.495255		NOG	0.540541
CCNB1	0.494914		RASGRF1	0.538462
HIST1H3H	0.489086		ITGB8	0.537664
IL22RA1	0.488889		COL5A1	0.536068
SFRP4	0.486486		BAIAP3	0.533333
NASP	0.48		LRP2	0.533333
TTK	0.476419		PDGFC	0.531646
BMP7	0.47541		WNT16	0.529412
CCNA2	0.472642		IL7	0.526316
PAK7	0.470588		GNG4	0.521739
IL7R	0.466667		ACVR1C	0.520833
CALML3	0.461538		HHIP	0.515152
DKK2	0.461538		IL1R2	0.512195
PLA2G4E	0.461538		BNIP3	0.5
FANCB	0.457746		COL1A2	0.5
WNT10A	0.451613		COL4A4	0.5
WT1	0.450727		CXXC4	0.5
PLAT	0.45		DUSP8	0.5
CSF2	0.444444		FGF10	0.5
ITGA7	0.444444		FGF6	0.5
ITGB6	0.444444		FIGF	0.5
SFRP2	0.444444		FZD9	0.5
ZBTB16	0.444444		HIST1H3G	0.5
IL3	0.4375		ITGA7	0.5
CDKN2D	0.434426		NTRK1	0.5
ETS2	0.433896		SGK2	0.5
NOTCH3	0.433333		SMAD9	0.5
PIK3R1	0.429319		VEGFC	0.5
COL1A2	0.428571		CDKN2D	0.492958
IL5RA	0.428571		ETV1	0.489796
MMP9	0.428571		WNT4	0.489362
PDGFD	0.428571		WNT11	0.48
PPP3R2	0.428571		ITGB6	0.479693
HSPA2	0.427083		PDGFB	0.479167
CACNA1E	0.416667		CACNB4	0.466667
CACNG4	0.406695		ARNT2	0.461538
CDKN2C	0.405387		GLI1	0.461538
FGF19	0.4		IL13	0.461538
FGF8	0.4		PRKACG	0.461538
IBSP	0.4		RASGRP2	0.461538
PTPRR	0.4		SFRP1	0.461538
RASAL1	0.4		LFNG	0.458629
RPA3	0.4		WNT2	0.458333
EFNA2	0.394737		COL5A2	0.456647
AR	0.384615		PPP3R2	0.454545
GLI3	0.384615		STAT1	0.454211
TNF	0.384615		MMP7	0.453237
TMPRSS2	0.380117		FN1	0.450301
HGF	0.37931		IL11	0.44
IL12B	0.375		ETV7	0.43662
RASGRF1	0.375		COL27A1	0.429487
RPS6KA6	0.375		COL3A1	0.428571
SSX1	0.375		RPS6KA6	0.428571
INHBA	0.372093		IL11RA	0.421053
IL12RB2	0.363636		KIT	0.421053
CACNA1C	0.352941		MMP9	0.417097
HNF1A	0.352941		TSPAN7	0.411765
WNT5A	0.347826		IL12A	0.4
WNT10B	0.342857		MAP2K4	0.4
LFNG	0.336406		RASGRF2	0.4
AMH	0.333333		TNF	0.4
NGF	0.333333		DTX1	0.391304
NKD1	0.333333		PDGFRA	0.391304
TCL1B	0.333333		BMP4	0.386243
WNT7A	0.333333		CDKN2B	0.38587
SOST	0.3125		SHC2	0.384615
PRKACG	0.307692		TNFSF10	0.370229
TNFSF10	0.305556		COL6A6	0.363636
BMP8A	0.3		ID2	0.347826
IFNG	0.3		CEBPE	0.333333
CRLF2	0.285714		TNR	0.333333
GPC4	0.285714		GPC4	0.328467
RET	0.277778		OSM	0.307692
LRP2	0.272727		PLA1A	0.3
RUNX1T1	0.272727		COL24A1	0.294118
FGFR3	0.25641		FGF1	0.269231
NODAL	0.25		FGF3	0.25
PCK1	0.25		FLT1	0.25
ID4	0.2		FLT3	0.25
NTRK1	0.2		PLA2G5	0.230769
TNN	0.2		IFNA7	0.2
IFNA7	0.142857		CASP12	0.142857
DUSP4	0.125		PDGFRB	0.111111
GRIN2B	0.111111		PAK3	0.1
CACNA2D2	0.0909091		IL24	0.0909091

## Sheet: Fig.2
Fig.2a		WT			KO
	Erasin	3.43	3.45	2.75	3.67	3.54	3.55
		3.23	3.39	3.02	3.88	4.35	3.85
		3.89	3.95	4.3	5.71	5.02	6.62
		4.02	4.45	4.96	5.98	6.76	7.23
		4.32	5.57	5.68	7.67	8.69	7.73
		WT			KO
	RSL3	3.39	3.45	2.75	3.67	3.54	3.86
		3.42	3.56	3.24	3.95	3.67	4.02
		3.67	4.03	4.79	7.01	6.04	5.65
		3.88	4.34	4.92	6.44	6.18	7.54
		5.71	5.12	4.21	6.68	7.59	7.96
Fig.2b		WT			KO
	Ctrl	1.32	1.34	1.43	1.21	1.23	1.25
	Erastin	1.91	1.63	1.76	2.42	2.45	2.63
	Erastin+DFO	1.24	1.43	1.23	0.87	1.14	1.36
	Erastin+NAC	0.92	0.82	0.89	0.82	0.94	0.81
	RSL3	2.11	2.21	1.92	2.83	2.95	2.76
	RSL3+DFO	1.13	1.43	1.56	1.32	1.36	1.42
	RSL3+NAC	1.12	0.92	0.78	0.83	0.92	1.02
Fig.2c		WT			KO
	Ctrl	0.56	0.68	0.36	0.52	0.47	0.39
	Erastin	3.23	3.24	3.94	6.43	8.97	7.93
	Erastin+DFO	1.1	1.03	1.12	1.11	1.25	1.13
	Erastin+NAC	0.94	0.96	1.01	1.36	1.85	1.32
	RSL3	6.78	6.93	5.38	10.12	13.23	13.45
	RSL3+DFO	1.21	1.34	1.37	1.86	1.85	2.32
	RSL3+NAC	1.43	1.47	1.73	2.34	2.46	1.93
Fig.2d		WT			KO
	Ctrl	0	0	0	0	0	0
	Erastin	5.34	5.67	4.93	8.94	10.21	9.39
	Erastin+DFO	1.23	2.34	1.12	1.42	0.83	1.12
	Erastin+NAC	0.67	1.1	1.03	1.36	1.54	1.45
	RSL3	9.71	10.32	10.36	18.43	19.43	17.64
	RSL3+DFO	1.46	1.54	2.32	3.2	1.54	1.92
	RSL3+NAC	1.47	2.34	2.46	4.56	2.14	2.33
Fig.2e		WT			KO
	Ctrl	100	104.45	95.55	100	94.14	105.86
	Erastin	43.56	56.75	50.34	13.23	16.6	10.41
	Erastin+DFO	87.54	94.32	103.28	85.33	67.89	98.45
	Erastin+NAC	93.21	84.25	94.32	74.36	54.31	84.16
	RSL3	40.23	32.32	30.84	10.32	12.14	9.42
	RSL3+DFO	93.29	84.56	103.03	100.29	84.36	84.36
	RSL3+NAC	84.36	74.35	74.32	74.36	83.22	65.43
Fig.2f		WT			KO
	Ctrl sh	1	1	1	0.94	0.95	1.03
	Steap3 sh1	0.13	0.14	0.12	0.06	0.12	0.03
	Steap3 sh2	0.04	0.05	0.15	0.14	0.05	0.18
Fig.2g			WT			KO
	Vehicle	Ctrl sh	100	98.45	101.55	86.78	86.32	75.43
		Steap3 sh1	103.2	84.35	97.64	97.34	98.78	105.15
		Steap3 sh2	89.54	95.72	99.81	83.78	102.43	100.73
	Erastin	Ctrl sh	53	45	46	13.12	11.46	14.54
		Steap3 sh1	94.54	96.42	86.75	87.43	86.53	76.78
		Steap3 sh2	87.56	88.54	78.43	82.59	80.26	60.56
	RSL3	Ctrl sh	43.2	36.7	30.23	13.21	9.43	10.57
		Steap3 sh1	76.5	82.14	84.32	78.65	84.37	74.11
		Steap3 sh2	74.68	76.53	70.64	73.25	67.89	60.75
Fig.2h			WT			KO
	Vehicle	Ctrl sh	0	0	0	0	0	0
		Steap3 sh1	0	0	0	0	0	0
		Steap3 sh2	0	0	0	0	0	0
	Erastin	Ctrl sh	4.66	4.67	5.12	11.21	10.92	12.33
		Steap3 sh1	1.21	1.12	0.83	1.32	1.23	3.56
		Steap3 sh2	1.2	0.68	0.82	1.45	1.56	2.69
	RSL3	Ctrl sh	7.89	7.89	9.43	18.23	16.79	17.43
		Steap3 sh1	1.43	1.34	1.12	1.22	2.32	2.54
		Steap3 sh2	1.54	2.86	1.19	4.24	1.83	1.92

## Sheet: Fig.3
Fig.3a		WT+Erastin	WT+RSL3	KO+Erastin	KO+RSL3
	Gene 1	5.43	6.43	0	0
	Gene 2	8.76	7.67	1.24	1.12
	Gene 3	3.21	2.46	3.01	2.56
	Gene 4	1.89	1.56	1.83	1.63
	Gene 5	4.21	5.68	3.87	4.1
	Gene 6	9.69	7.89	7.64	7.34
	Gene 7	7.57	5.68	7.34	5.56
	Gene 8	2.35	2.56	2.56	2.14
Fig.3b		WT			KO
	Ctrl	0.21	0.13	0.17	0.04	0.08	0.06
	Erastin	1.34	1.12	0.94	0.06	0.05	0.04
	RSL3	1.23	1.39	1.45	0.11	0.04	0.07
Fig.3c		WT			KO
	Ctrl	0.94	1.03	1.03	1.06	1.05	0.89
	Erastin	4.56	5.32	6.54	0.87	1.04	1.25
	RSL3	6.78	5.67	6.57	1.04	1.13	1.34
Fig.3d		WT			KO
	Ctrl	0.24	0.31	0.27	0.23	0.21	0.14
	Erastin	8.67	6.98	7.87	0.12	0.24	0.08
	RSL3	8.34	9.54	9.03	0.15	0.31	0.15
Fig.3e		WT			KD
	Ctrl	1.01	0.96	1.03	0.03	0.04	0.05
	Erastin	6.46	6.54	7.64	0.24	0.35	0.26
	RSL3	8.13	8.76	9.65	0.25	0.19	0.28
Fig.3f		WT			KD
	0	3.23	3.54	2.24	3.56	3.67	3.45
	2.5	3.35	3.44	3.1	4.12	3.51	3.92
	5	3.52	3.95	4.42	5.68	5.42	6.76
	7.5	4.67	4.55	5.67	6.32	6.98	7.34
	10	4.78	5.31	6.43	8.45	8.67	9.45
		WT			KD
	0	3.12	3.23	3.54	3.52	3.83	3.77
	0.125	3.24	3.65	3.31	4.12	4.67	4.98
	0.25	3.56	4.32	4.82	7.54	6.04	6.75
	0.5	4.67	5.31	5.29	10.1	9.45	8.47
	1	6.2	5.93	6.57	8.98	9.02	11.44
Fig.3g		WT			KD
	Ctrl	1.12	1.14	1.46	1.04	1.24	1.19
	Erastin	1.92	1.72	1.82	2.94	2.49	2.83
	Erastin+DFO	1.13	1.02	1.14	0.92	1.23	1.15
	Erastin+Lip1	0.81	1.12	1.08	0.92	0.82	1.02
	RSL3	2.44	2.32	2.01	3.26	3.74	3.01
	RSL3+DFO	1.04	1.12	1.24	1.82	1.25	1.74
	RSL3+Lip1	0.92	1.31	1.49	1.24	1.07	1.15
Fig.3h		WT			KD
	Ctrl	0.34	0.54	0.56	0.56	0.67	0.47
	Erastin	4.2	3.02	3.57	6.78	8.43	6.95
	Erastin+DFO	1.3	1.03	1.94	1.03	1.32	1.23
	Erastin+Lip1	0.93	1.13	1.34	1.23	1.46	1.74
	RSL3	6.65	6.3	7.02	10.43	11.34	9.88
	RSL3+DFO	1.32	1.29	1.21	1.34	1.03	1.83
	RSL3+Lip1	1.24	1.04	1.76	1.24	2.01	2.12
Fig.3i		WT			KD
	Ctrl	0	0	0	0	0	0
	Erastin	4.35	5.45	6.43	6.78	12.12	10.19
	Erastin+DFO	1.35	1.21	1.02	1.03	0.84	1.04
	Erastin+Lip1	0.94	0.4	0.56	1.34	1.34	1.26
	RSL3	9.23	11.21	8.35	14.37	15.67	19.45
	RSL3+DFO	0.45	1.02	1.3	2.32	2.1	1.12
	RSL3+Lip1	0.35	0.93	1.25	1.12	1.82	1.24
Fig.3j		WT			KD
	Ctrl	100	105.43	94.57	100	97.72	102.38
	Erastin	44.34	50.35	49.53	10.24	14.52	10.46
	Erastin+DFO	78.89	90.5	84.43	78.43	80.31	89.92
	Erastin+Lip1	112.3	104.2	113.21	101.21	98.32	112.1
	RSL3	32.25	36.67	30.57	12.14	9.32	10.35
	RSL3+DFO	78.9	70.87	82.53	89.23	79.76	84.31
	RSL3+Lip1	80.34	112.1	103.32	98.53	105.45	89.32

## Sheet: Fig.4
Fig.4a		WT			KO			KO+cDNA
	Erastin	1	1	1	0.23	0.05	0.04	1.45	1.36	1.58
	RSL3	1	1	1	0.08	0.13	0.15	1.75	1.45	1.62
Fig.4b		WT			KO			KO+cDNA
	0	100	95.62	104.38	100	94.51	105.49	100	112.21	87.89
	2.5	89.8	78.91	105.53	78.43	56.56	50.72	98.41	103.76	113.89
	5	68.76	60.56	76.52	30.34	34.35	50.33	85.45	85.47	93.21
	7.5	50.65	65.41	69.45	13.26	35.08	20.14	84.11	78.9	74.32
	10	46.51	43.23	48.34	10.46	11.36	18.43	63.67	65.32	85.57
		WT			KO			KO+cDNA
	0	100	103.24	96.76	100	114.04	85.96	100	104.25	95.75
	0.125	84.34	80.46	102.35	76.56	58.66	73.41	95.94	104.34	95.45
	0.25	65.4	59.65	80.34	24.71	20.61	43.21	95.68	85.45	76.57
	0.5	45.54	48.41	50.37	14.26	15.37	28.32	65.09	67.89	70.5
	1	34.22	39.49	20.35	4.54	3.92	8.43	50.67	57.9	59.32
Fig.4c		WT			KO			KO+cDNA
	Ctrl	2.34	2.43	2.38	2.98	3.21	2.87	2.43	2.35	2.14
	Erastin	4.2	4.53	4.29	7.03	5.67	6.7	3.68	3.68	4.12
	RSL3	4.65	4.67	5.3	8.34	6.83	6.98	3.94	4.21	3.27
Fig.4d		WT			KO			KO+cDNA
	Ctrl	1.12	1.25	1.26	1.26	1.31	1.19	1.14	1.25	1.06
	Erastin	1.67	1.78	1.89	2.54	2.58	3.06	1.56	1.47	1.49
	RSL3	2.3	1.92	2.06	2.94	2.87	3.23	1.68	1.83	1.76
Fig.4e		WT			KO			KO+cDNA
	Ctrl	0.78	1.14	1.34	1.43	1.45	0.92	1.34	0.82	1.24
	Erastin	3.43	3.56	4.34	7.65	9.21	7.65	1.99	2.12	3.21
	RSL3	6.78	7.68	7.8	10.57	15.35	13.74	4.58	4.02	4.92
Fig.4f		WT			KO			KO+cDNA
	Ctrl	0	0	0	0	0	0	0	0	0
	Erastin	5.43	4.57	5.07	9.43	12.12	8.51	3.25	3.01	2.93
	RSL3	7.87	8.65	10.69	17.39	16.79	15.92	3.69	5.54	4.12

## Sheet: Fig.5
Fig.5a		WT					NUPR1KD					LCN2KD					WT+IKE					NUPR1KD+IKE					LCN2KD+IKE					WT+IKE+Lip1					NUPR1KD+IKE+Lip1					LCN2KD+IKE+Lip1
	0	67.76	102.12	67.89	89.54	104.31	87.25	87.32	57.75	76.54	78.41	74.32	56.78	85.67	102.34	89.43	76.55	75.5	80.6	59.69	69.53	87.45	65.47	76.54	68.87	100.2	87.32	68.89	102.12	85.28	98.34	87.21	95.12	102.11	81.45	94.82	102.11	87.44	86.34	80.29	71.3	102.1	87.66	98.45	85.28	85.66
	7	432.45	465.68	497.83	376.7	365.46	345.66	405.42	456.23	345.67	387.48	435.5	467.79	556.85	598.23	432.27	288.32	310.45	331.87	251.13	243.6	198.34	245.6	134.55	154.79	256.79	262.92	189.83	264.02	298.53	360.17	367.81	423.35	487.3	365.46	432.46	356.57	368.56	414.75	408.27	352.21	362.92	389.83	464	498.53	587.34
	14	865.47	1032.21	876.58	854.37	1156.44	754.33	776.56	687.47	875.39	784.35	894.33	1354.57	1034.52	924.41	1276.45	432.74	516.11	438.29	654.09	578.22	251.44	258.85	229.14	191.81	261.43	319.39	383.78	369.46	330.14	355.88	786.79	938.37	796.89	876.75	1051.31	853.29	705.96	786.58	795.85	713	745.25	1128.81	1231.21	770.33	1211.21
	21	1345.53	1113.2	1342.15	1098.52	1656.71	1134.29	1293.21	1045.45	1176.58	1253.21	1432.17	1865.58	1732.35	1456.66	1874.38	865.56	856.6	671.08	876.54	828.35	378.07	431.07	348.48	392.17	367.6	511.49	466.28	418.7	420.21	467.76	1287.19	1345.5	1456.43	1298.64	1406.09	1031.09	1175.65	1104.36	1069.55	1234.54	1324.37	1554.65	1784.34	1213.83	1561.92
Fig.5b	Group 1	Group 2	Group 3	Group 4	Group 5	Group 6	Group 7	Group 8	Group 9
	2.34	1.34	3.45	4.33	6.46	11.87	2.12	1.33	3.14
	2.56	1.45	4.29	6.31	9.67	12.78	1.35	1.46	1.32
	3.21	3.45	4.12	5.65	8.43	8.98	1.82	2.32	5.43
	1.03	2.34	3.92	3.45	6.62	9.14	3.09	3.49	3.84
	1.57	2.94	2.54	4.57	6.57	7.55	2.46	1.87	1.11
Fig.5c	Group 1	Group 2	Group 3	Group 4	Group 5	Group 6	Group 7	Group 8	Group 9
	1.12	1.02	1.57	3.22	5.64	6.42	1.1	1.02	1.32
	0.43	0.56	0.45	3.92	6.32	5.93	0.67	1.43	1.04
	0.82	0.57	0.87	2.46	4.72	5.91	0.94	0.89	2.95
	1.12	0.83	0.92	2.74	5.03	4.36	1.92	0.56	1.92
	0.93	1.21	1.14	2.64	3.98	4.82	1.27	1.24	1.04
Fig.5d	Group 1	Group 2	Group 3	Group 4	Group 5	Group 6	Group 7	Group 8	Group 9
	2.34	1.84	1.65	5.43	7.65	6.54	2.67	3.43	1.57
	2.47	2.46	1.67	4.34	7.79	6.83	3.22	4.32	3.27
	1.65	2.92	2.19	4.93	9.43	8.48	2.56	1.25	3.95
	1.83	1.62	2.86	3.46	5.94	5.42	1.93	1.54	2.14
	1.36	1.46	2.43	5.05	6.95	5.68	2.57	1.68	1.59
Fig.5e	Group 1	Group 2	Group 3	Group 4	Group 5	Group 6	Group 7	Group 8	Group 9
	1.35	1.57	2.32	6.5	13.23	11.38	3.25	4.33	1.54
	1.46	1.65	2.84	6.78	13.67	7.9	4.57	2.7	1.67
	2.45	3.32	3.12	4.38	10.35	12.64	3.46	6.42	3.26
	2.12	1.92	1.98	7.65	12.46	10.78	3.68	1.21	3.25
	1.25	1.85	1.57	5.42	14.93	9.47	1.79	1.57	1.14
Fig.5f	PANC1	Veh					IKE					ZZW-115					IKE+ZZW-115					IKE+ZZW-115+Lip1
	0	85.67	94.33	65.46	85.47	78.57	85.44	67.78	78.45	68.45	70.46	76.57	56.78	87.65	85.48	102.12	84.36	45.68	67.78	94.36	102.12	83.25	74.67	94.32	84.37	73.35
	7	435.13	495.6	356.78	405.43	423.43	287.35	345.56	395.78	256.78	298.32	324.22	294.24	287.32	302.45	343.4	234.5	204.37	295.36	298.42	267.54	345.68	487.32	403.26	385.45	387.46
	14	785.27	896.54	1032.64	854.57	785.4	513.21	395.67	509.23	456.71	654.55	485.69	567.17	598.47	408.57	598.34	298.43	245.68	332.12	295.53	284.4	876.43	765.45	987.35	785.4	567.89
	21	1432.15	1214.25	1245.51	1132.01	1456.78	598.55	564.76	789.34	765.48	1012.12	687.54	656.78	987.28	874.46	876.15	412.2	394.57	264.27	308.21	303.21	1322.12	1132.13	987.32	876.46	987.32
	MIAPaCa2	Veh					IKE					ZZW-115					IKE+ZZW-115					IKE+ZZW-115+Lip1
	0	85.67	94.33	65.46	85.47	78.57	85.44	67.78	78.45	68.45	70.46	76.57	56.78	87.65	85.48	102.12	84.36	45.68	67.78	94.36	102.12	83.25	74.67	94.32	84.37	73.35
	7	435.13	495.6	356.78	405.43	423.43	287.35	345.56	395.78	256.78	298.32	324.22	294.24	287.32	302.45	343.4	234.5	204.37	295.36	298.42	267.54	345.68	487.32	403.26	385.45	387.46
	14	785.27	896.54	1032.64	854.57	785.4	513.21	395.67	509.23	456.71	654.55	485.69	567.17	598.47	408.57	598.34	298.43	245.68	332.12	295.53	284.4	876.43	765.45	987.35	785.4	567.89
	21	1432.15	1214.25	1245.51	1132.01	1456.78	598.55	564.76	789.34	765.48	1012.12	687.54	656.78	987.28	874.46	876.15	412.2	394.57	264.27	308.21	303.21	1322.12	1132.13	987.32	876.46	987.32
Fig.5g		WT			KO
	Ctrl	0	0	0	0	0	0
	Erastin	24.78	25.67	26.13	43.12	45.57	46.75
	Erastin+ZZW	74.25	72.76	76.77	44.67	51.47	52.03
	RSL3	30.13	32.43	36.42	57.63	56.54	51.32
	RSL3+ZZW	80.43	81.21	84.26	54.18	56.16	55.29

## Sheet: Fig.6
Fig.6b		Day	Survival =0	Death=1			Day	Survival =0	Death=1			Day	Survival =0	Death=1
	Group 1	3	1			Group 1	7	0			Group 1	7	0
		7	0				7	0				7	0
		7	0				7	0				7	0
		7	0				7	0				7	0
		7	0				7	0				7	0
		7	0				7	0				7	0
		7	0				7	0				7	0
		7	0				7	0				7	0
		7	0				7	0				7	0
		7	0				7	0				7	0
	Group 2	2		1		Group 2	2		0		Group 2	4		1
		2		1			2		0			7		0
		2		1			2		0			7		0
		2		1			2		0			7		0
		3		1			3		0			7		0
		7		0			7		0			7		0
		7		0			7		0			7		0
		7		0			7		0			7		0
		7		0			7		0			7		0
		7		0			7		0			7		0
Fig.6d		WT			KO
	Vehicle	3764.25	4535.32	3234.57	6546.21	7645.47	8736.43
	DFO	1345.12	1643.46	1938.58	1765.43	1254.96	1943.9
	Lip1	1432.21	1523.65	876.78	2432.35	1876.32	1987.4
	Vehicle	5675.73	6543.26	8754.32	13435.2	15654.1	11943.4
	DFO	1765.38	2294.24	1765.26	4563.91	2345.42	3876.57
	Lip1	1993.25	1324.36	2129.35	3245.6	3098.64	3765.03
Fig.6e		WT			KO
	Vehicle	1356.54	1493.21	1578.61	2398.64	3854.32	3987.11
	DFO	876.24	824.35	323.3	1034.35	987.72	945.56
	Lip1	423.35	765.32	856.26	1032.16	1134.58	1556.79
	Vehicle	4324.15	3865.12	4024.25	7654.25	6576.28	8134.92
	DFO	1765.3	1098.23	1457.67	2310.21	1072.46	1087.94
	Lip1	1923.12	1043.26	1034.56	1087.84	2876.81	2398.43
Fig.6f		WT			KO
	Vehicle	9.21	12.65	10.28	19.32	18.02	17.32
	DFO	3.19	3.5	1.03	3.46	1.94	3.86
	Lip1	2.83	2.94	2.74	1.98	6.21	3.91
	Vehicle	14.32	18.73	16.02	25.37	28.32	24.87
	DFO	3.45	4.56	4.82	4.92	6.76	4.93
	Lip1	5.32	2.31	2.95	5.43	8.97	3.92
Fig.6g		WT			KO
	Vehicle	14.56	16.5	24.16	35.64	38.23	34.92
	DFO	7.88	3.86	4.57	4.31	6.54	4.95
	Lip1	4.21	5.43	3.35	4.02	8.33	8.21
	Vehicle	25.4	29.56	20.43	40.11	49.22	43.29
	DFO	8.13	9.32	5.93	10.32	13.25	14.34
	Lip1	8.62	10.24	7.38	5.62	5.52	13.5
Fig.6h		WT			KO
	Vehicle	5.43	3.45	4.56	12.12	13.21	14.2
	DFO	1.32	1.44	1.54	2.31	2.34	1.93
	Lip1	1.09	2.12	2.43	4.02	2.81	3.48
	Vehicle	7.78	8.75	7.21	18.32	15.37	18.03
	DFO	1.92	1.32	1.83	4.3	1.41	1.83
	Lip1	1.24	2.12	1.96	2.35	6.46	2.84

## Sheet: Fig.S1
Fig.S1a	Group1	1.81	3.2	4.56	7.54	1.73	2.3	5.98	9.78
	Group2	1.23	2.09	3.58	4.84	1.32	2.14	3.23	5.1
	Group3	1.02	3.25	4.57	6.95	1.36	2.96	4.45	7.76
	Group4	1.05	2.63	3.56	5.49	1.54	2.11	3.35	5.22
	Group5	1.15	2.42	2.95	4.63	1.37	2.32	3.92	5.57
	Group6	1.1	2.19	4.46	5.68	1.04	2.34	4.96	6.98
Fig.S1b		PANC1			hPDAC			mPDAC
	Ctrl	1	1	1	1	1	1	1	1	1
	Ersatin	4.32	4.65	4.87	4.43	4.29	4.68	3.98	4.46	4.16
	RSL3	5.76	5.83	6.78	4.87	4.56	5.06	4.56	4.67	4.03
Fig.S1c	WT			ATF4 (1)			ATF4 (2)
	1	1	1	0.07	0.12	0.13	0.09	0.14	0.18
Fig.S1d		WT			ATF4 (1)			ATF4 (2)
	Erastin	5.44	5.67	6.54	1.1	1.54	1.12	1.02	1.32	1.21
	RSL3	6.75	7.4	8.65	1.43	1.26	1.43	1.54	1.02	0.89
Fig.S1e		WT			ATF4 (1)			ATF4 (2)
	Erastin	4.56	6.04	4.56	1.35	1.43	0.54	1.02	1.25	1.56
	RSL3	6.02	6.45	7.07	0.56	1.02	1.34	1.39	1.06	2.1
Fig.S1f	WT			KO			KO+ATF4 cDNA
	1	1	1	1.16	1.12	1.24	3.14	3.47	2.98
Fig.S1g		WT			KO			KO+ATF4 cDNA
	Erastin	3.23	3.93	3.76	0.83	0.67	1.06	1.03	1.23	0.92
	RSL3	4.54	4.93	4.23	1.06	0.87	0.82	0.92	1.14	1.26

## Sheet: Fig.S2
Fig.S2a		Ctrl			KD
	PANC1	1	1	1	0.12	0.11	0.05
	MiaPaCa2	1	1	1	0.08	0.09	0.05
Fig.S2b		WT			KD			KD+Fer			KD+Lip			KD+ZVAD			KD+NEC
	0	100	103.34	96.66	100	104.12	95.88	100	101.96	98.04	100	105.03	94.97	100	90.23	109.77	100	104.54	95.41
	2.5	98.4	95.5	103.21	76.54	70.54	46.65	112.3	103.25	105.45	102.14	113.45	104.5	68.65	87.43	64.53	94.34	70.65	69.45
	5	73.21	87.55	90.43	43.25	25.68	44.32	103.16	112.15	98.35	87.47	104.2	93.45	38.36	56.78	45.4	36.7	45.71	49.63
	7.5	49.24	54.36	58.73	23.39	24.92	15.68	87.48	93.21	84.57	93.26	97.32	93.59	25.6	35.68	30.04	43.35	36.56	43.42
	10	43.31	47.98	50.19	19.31	15.37	13.26	78.43	69.43	90.27	90.84	102.13	80.69	24.26	30.26	16.68	25.37	30.23	19.26
		WT			KD			KD+Fer			KD+Lip			KD+ZVAD			KD+NEC
	0	100	103.12	96.88	100	109.01	90.99	100	106.77	93.23	100	104.14	95.86	100	90.02	109.98	100	105.14	94.86
	0.125	103.12	89.38	87.32	86.4	78.43	77.43	102	113.21	104.29	103.72	113.21	103.21	84.35	84.21	54.32	87.34	56.78	90.43
	0.25	65.45	73.7	87.89	34.56	43.22	33.12	98.43	104.2	89.43	109.76	108.34	102.14	34.97	56.53	49.53	54.36	43.67	56.51
	0.5	49.34	45.36	64.3	23.15	14.24	10.82	103.15	87.98	80.64	87.43	97.49	87.32	34.51	30.26	28.2	34.57	30.25	29.32
	1	32.21	40.29	35.79	13.53	14.82	11.36	98.3	76.43	89.21	90.35	104.23	83.54	13.26	10.67	24.78	14.68	11.32	30.46
Fig.s2c		WT			KD			KD+Fer			KD+Lip			KD+ZVAD			KD+NEC
	0	100	106.02	93.98	100	105.65	94.45	100	106.76	93.24	100	103.19	96.81	100	108.92	91.08	100	105.35	94.65
	2.5	102.12	112.2	98.38	76.54	85.4	76.51	113.21	104.5	103.21	104.2	103.26	98.43	85.4	94.32	78.43	92.3	94.43	98.1
	5	87.3	80.85	66.58	35.68	46.78	65.43	98.43	78.43	83.21	103.11	95.46	94.32	54.36	46.67	46.8	43.46	49.5	40.25
	7.5	60.34	45.43	70.51	24.26	30.12	10.5	76.59	104.31	70.76	80.43	104.09	93.21	20.3	10.25	15.68	50.21	20.09	19.87
	10	59.2	54.36	43.25	10.83	19.5	21.32	98.42	87.97	93.76	103.21	87.82	84.76	15.79	20.31	14.21	19.24	14.22	14.82
		WT			KD			KD+Fer			KD+Lip			KD+ZVAD			KD+NEC
	0	100	103.45	96.55	100	104.56	95.44	100	87.23	112.77	100	109.21	90.79	100	102.34	91.66	100	85.2	114.8
	0.125	104.5	98.41	90.8	68.9	76.79	78.9	103.76	104.45	102.38	104.33	103.5	86.78	67.8	56.7	57.4	93.2	45.32	56.75
	0.25	79.43	84.34	89.5	45.54	35.53	24.32	103.41	105.49	85.32	103.25	87.35	87.87	35.22	43.21	36.7	78.54	35.13	43.27
	0.5	43.26	50.64	59.69	25.64	16.7	13.21	89.43	90.32	102.35	104.39	87.92	94.56	24.29	25.8	20.47	24.68	24.59	30.42
	1	46.7	34.6	35.76	10.25	14.26	14.6	78.9	87.32	92.11	70.46	80.78	102.12	15.47	14.64	13.78	19.63	15.26	14.53

## Sheet: Fig.S3
Fig.s3a		WT			KD
	Ctrl	1.13	1.54	1.23	1.32	1.43	1.47
	Erastin	2.23	1.92	1.95	2.86	3.64	2.93
	Erastin+DFO	1.12	1.34	1.46	1.03	1.05	1.46
	Erastin+NAC	0.94	0.82	0.72	0.92	0.84	0.67
	RSL3	2.34	2.56	2.35	3.94	3.02	3.45
	RSL3+DFO	1.12	1.34	1.82	1.37	1.43	1.64
	RSL3+NAC	1.15	1.15	0.67	0.85	1.04	1.09
Fig.s3b		WT			KD
	Ctrl	0.65	0.54	0.45	0.65	0.55	0.43
	Erastin	3.56	4.53	4.32	8.76	8.98	8.66
	Erastin+DFO	1.13	1.32	1.02	1.32	1.36	0.93
	Erastin+NAC	0.82	1.12	1.06	1.33	1.87	1.45
	RSL3	7.64	6.39	6.47	14.24	12.12	10.8
	RSL3+DFO	1.34	1.2	1.67	2.1	1.14	1.54
	RSL3+NAC	1.61	1.46	1.82	3.56	1.82	2.31
Fig.s3c		WT			KD
	Ctrl	0	0	0	0	0	0
	Erastin	4.56	5.12	3.46	10.34	8.6	8.92
	Erastin+DFO	1.12	1.02	1.24	2.3	1.12	0.82
	Erastin+NAC	0.82	1.32	1.11	1.42	3.24	1.42
	RSL3	8.92	8.43	8.32	14.25	14.56	15.64
	RSL3+DFO	1.14	1.32	1.92	1.32	1.25	2.1
	RSL3+NAC	2.31	0.92	1.1	3.21	0.92	1.45
Fig.s3d		WT			KD
	Ctrl	100	103.89	97.11	100	105.12	94.88
	Erastin	42.35	45.53	48.25	10.21	13.9	10.67
	Erastin+DFO	87.34	104.08	104.21	95.64	86.45	87.19
	Erastin+NAC	103.09	87.32	98.1	78.32	87.41	94.22
	RSL3	34.25	29.35	35.38	9.26	10.65	8.83
	RSL3+DFO	87.48	90.43	104.39	87.17	79.48	77.49
	RSL3+NAC	89.55	80.03	87.63	74.36	78.38	57.15

## Sheet: Fig.S4
Fig.s4a		WT			KD
	Ctrl	1.12	0.9	0.98	0.12	0.05	0.13
	Erastin	5.46	5.83	6.54	0.25	0.15	0.19
	RSL3	7.43	5.89	7.87	0.08	0.17	0.15
Fig.s4b		WT			KD					WT			KD
	0	2.45	2.83	2.74	3.12	3.02	3.32		0	2.45	3.21	3.19	3.02	3.43	3.31
	2.5	2.56	2.94	3.25	3.34	4.35	4.31		0.125	3.02	3.45	3.46	4.21	4.82	4.82
	5	3.64	3.67	4.22	4.93	6.56	6.87		0.25	3.94	4.03	4.34	5.93	5.98	7.43
	7.5	4.93	4.46	5.03	6.93	6.98	7.94		0.5	4.92	6.04	4.92	7.86	10.24	10.34
	10	5.07	5.67	6.94	11.27	8.95	9.37		1	6.32	7.87	7.37	10.35	10.83	12.67
Fig.s4c		WT			KD
	Ctrl	1.02	1.22	1.45	1.13	1.54	1.25
	Erastin	1.82	1.92	1.83	2.43	2.43	2.93
	Erastin+DFO	1.02	1.06	1.32	1.04	1.12	1.16
	Erastin+Lip1	0.92	0.92	0.69	1.32	0.86	0.93
	RSL3	2.32	2.54	2.35	3.43	3.32	3.54
	RSL3+DFO	1.08	1.21	1.43	1.25	1.04	1.26
	RSL3+Lip1	0.76	1.26	1.32	1.52	1.65	1.24
Fig.s4d		WT			KD
	Ctrl	0.36	0.38	0.61	0.45	0.46	0.54
	Erastin	3.4	3.67	3.92	6.64	6.89	9.45
	Erastin+DFO	1.12	1.15	1.45	1.03	1.45	1.04
	Erastin+Lip1	0.74	0.82	0.89	1.22	0.89	0.84
	RSL3	4.56	5.67	6.78	10.47	10.24	13.21
	RSL3+DFO	1.32	1.14	1.53	2.32	2.54	1.93
	RSL3+Lip1	0.93	0.84	1.32	1.43	1.35	3.21
Fig.s4e		WT			KD
	Ctrl	0	0	0	0	0	0
	Erastin	4.82	6.43	6.46	9.89	12.44	9.43
	Erastin+DFO	1.01	1.21	1.11	2.21	0.15	1.93
	Erastin+Lip1	0.83	1.32	0.67	1.32	1.02	0.84
	RSL3	6.78	9.54	10.07	14.36	16.27	15.67
	RSL3+DFO	0.79	1.23	1.45	2.92	2.75	2.54
	RSL3+Lip1	1.04	0.58	0.8	1.36	1.46	1.87
Fig.s4f		WT			KD
	Ctrl	100	105.31	94.69	100	105.32	94.68
	Erastin	45.6	56.5	40.67	9.43	10.67	14.34
	Erastin+DFO	104.3	90.4	89.42	85.4	86.46	70.43
	Erastin+Lip1	110.02	105.29	105.91	105	102.43	96.65
	RSL3	35.5	31.53	25.36	10.67	8.49	13.63
	RSL3+DFO	87.43	88.23	86.26	74.33	70.65	78.34
	RSL3+Lip1	103.25	105.4	89.17	103.2	86.47	89.75

[truncated: 4 more sheets: Fig.S5, Fig.3b, Fig.6a, Fig.s1b]
